# Supplementary material for: Diagnosis and Antibiotic Treatment of Urinary Tract Infections in Danish General Practice: A Quality Assessment
Source: Antibiotics (Basel). 2022 Dec 5;11(12):1759. doi: 10.3390/antibiotics11121759 (PMC9774586; doi:10.3390/antibiotics11121759)
Supplement: Supplementary file 1 [file antibiotics-11-01759-s001.zip]

Archive with 1 entries (1 files):
- antibiotics-2064341-supplementary.pdf
